# Supplementary material for: Proteomic Identification of Immunodiagnostic Antigens for Trypanosoma vivax Infections in Cattle and Generation of a Proof-of-Concept Lateral Flow Test Diagnostic Device
Source: PLoS Negl Trop Dis. 2016 Sep 8;10(9):e0004977. doi: 10.1371/journal.pntd.0004977 (PMC5015970; doi:10.1371/journal.pntd.0004977)
Supplement: S2 Table — (XLSX) [file pntd.0004977.s004.xlsx]

## Sheet: Sheet1
Table S2. Randomised serum sample numbers, sera identities and ELISA and LFT scores.
Serum ID	Animal ID	days post-infection with T.vivax	infected with T.vivax = 1	infected with T. congolense = 1	TvY486_0019690 ELISA score	TvY486_0045500 ELISA score	TvY486_0045500 LFT score	TvY486_0045500 LFT result	TvY486_0045500 LFT errors
			not infected with T.vivax = 0	not infected with T. congolense = 0	luminescence units	luminescence units	visual units (as described inFigure S2)	>=2 = positive = 1, <2 = negative = 0	FP = false positive, FN = false negative
1	CVB277	-1	0	0	627693	295760	0	0
2	CVB267	14	1	0	1931600	897013	6	1
3	ID CVB 183		0	0	520853	211973	0	0
4	5376	8	1	0	1.05411e+06	780733	6	1
5	ID109		0	1	720787	265627	0	0
6	CVB307	-1	0	0	834893	357680	0.5	0
7	CVB311	14	1	0	1.52753e+06	1097240	3	1
8	5376	60	1	0	2.27339e+06	1.15723e+06	6	1
9	CVB280	14	1	0	1328720	871520	2	1
10	CVB265	28	1	0	1.27571e+06	933640	4	1
11	5379	47	1	0	1827160	1665280	0.5	0	FN
12	5375	0	0	0	1.79693e+06	1732320	4	1	FP
14	CVB308	28	1	0	3744640	3.37355e+06	6	1
15	calf 015	154	1	0	5526440	4.21627e+06	7	1
16	5379	8	1	0	321760	256507	0	0	FN
17	calf 015	28	1	0	8.08905e+06	7.91975e+06	7	1
18	CVB268	28	1	0	2.65033e+06	2.38197e+06	4	1
19	CVB308	14	1	0	1771440	2.81725e+06	7	1
20	calf 015	21	1	0	7487720	6760080	7	1
21	CVB314	0	0	0	944267	383013	1	0
22	ID CVB 277	0	0	0	350507	118827	0	0
23	5376	0	0	0	953280	681587	4	1	FP
24	calf 015	77	1	0	6.78287e+06	5.92175e+06	7	1
25	ID53		0	1	573253	349293	0	0
26	CVB265	14	1	0	1.87823e+06	1.59245e+06	7	1
28	CVB267	0	0	0	685347	268773	1	0
29	CVB263	14	1	0	1418640	945773	3	1
30	CVB184		0	0	495907	241933	0	0
31	calf 045	42	1	0	10087320	9.26661e+06	6	1
32	CVB150		0	0	443027	208960	0	0
33	5379	15	1	0	1.39617e+06	1.48359e+06	6	1
34	5379	60	1	0	854880	690173	0.5	0	FN
35	CVB275	14	1	0	2121520	1.19343e+06	4	1
36	ID109		0	0	577800	192933	0	0
37	CVB150		0	1	605173	244720	0	0
38	CVB312	28	1	0	4.74309e+06	3638600	4	1
39	CVB267	28	1	0	1726840	689227	2	1
40	CVB275	-1	0	0	603600	289840	0.5	0
41	CVB307	28	1	0	4.71579e+06	4.16395e+06	6	1
42	CVB321	28	1	0	4.90523e+06	3.65521e+06	6	1
43	5379	22	1	0	2.61173e+06	2.31631e+06	4	1
44	5380	8	1	0	2.80685e+06	3.48023e+06	4	1
45	CVB314	14	1	0	3929480	2.50199e+06	7	1
46	5380	60	1	0	1.31761e+07	12918520	7	1
47	CVB263	28	1	0	2.83835e+06	2314560	3	1
48	CVB275	28	1	0	1.74807e+06	1.36165e+06	3	1
49	calf 015	14	1	0	2934200	2.61263e+06	7	1
50	CVB277	28	1	0	1.77161e+06	1315240	0.5	0	FN
51	CVB268	14	1	0	1.70213e+06	1210720	7	1
52	CVB308	0	0	0	1.38137e+06	489493	1	0
53	5380	0	0	0	2.41207e+06	2600400	3	1	FP
54	CVB215		0	0	903520	468787	0.5	0
55	5380	22	1	0	1.35551e+07	1.34157e+07	7	1
56	CVB162		0	0	628453	262067	0	0
57	CVB162		0	1	1162960	377667	0	0
58	ID14		0	1	1326560	398853	0	0
59	CVB311	0	0	0	1.17533e+06	691293	1	0
60	CVB166		0	0	1244440	585253	0.5	0
62	CVB166		0	1	1.39349e+06	452267	0	0
63	calf 015	63	1	0	11867800	1.05e+07	5	1
64	calf 045	189	1	0	3266160	1949240	5	1
65	CVB183		0	0	910733	386907	0	0
66	CVB184		0	1	653907	283267	0.5	0
67	CVB184		0	1	940973	395787	0	0
68	5375	50	1	0	6347080	7.45653e+06	7	1
69	CVB321	-1	0	0	655240	337547	0	0
70	calf 015	189	1	0	4.31521e+06	2795120	5	1
71	calf 045	21	1	0	7627480	5.53553e+06	7	1
72	CVB185		0	0	893013	305933	0	0
73	5376	47	1	0	1.34639e+06	821520	4	1
74	calf 045	84	1	0	7249840	7114120	7	1
75	calf 015	7	1	0	6.92995e+06	5.72535e+06	7	1
76	CVB321	14	1	0	2594360	1.33729e+06	7	1
77	5379	0	0	0	464747	343320	0	0
78	CVB312	14	1	0	2.10197e+06	1.09667e+06	6	1
79	ID CVB 185		0	0	619933	254880	0	0
80	CVB321	67	1	0	6.49575e+06	4.80483e+06	6	1
81	calf 015	84	1	0	8799800	8.62675e+06	7	1
82	calf 015	42	1	0	8.31189e+06	8.91845e+06	7	1
83	CVB321	38	1	0	10245480	1.01899e+07	7	1
84	CVB280	0	0	0	967240	427893	0	0
85	CVB314	28	1	0	3.19279e+06	3.31423e+06	7	1
86	CVB215		0	1	634987	363547	1	0
88	CVB311	28	1	0	4761960	4.37387e+06	7	1
89	calf 045	77	1	0	7412400	7.97465e+06	7	1
90	CVB184		0	1	708987	304813	0	0
91	CVB213		0	0	2.16285e+06	1.14081e+06	0	0
92	CVB197		0	0	2.20897e+06	1.73535e+06	0	0
93	CVB195		0	1	1.64517e+06	852947	0.5	0
94	5375	8	1	0	419960	342040	0	0	FN
95	CVB312	38	1	0	6624480	5.81613e+06	7	1
96	5376	15	1	0	2.67193e+06	1.63759e+06	7	1
97	CVB185		0	1	856413	425107	0	0
98	calf 045	63	1	0	1.02359e+07	1.04301e+07	6	1
99	CVB277	38	1	0	8.10599e+06	8.24341e+06	7	1
100	calf 045	28	1	0	8.98087e+06	8952200	7	1
101	5380	15	1	0	9.83043e+06	10065760	7	1
102	ID09		0	0	972200	357987	0	0
103	CVB277	14	1	0	1.07865e+06	555640	3	1
104	CVB263	-1	0	0	771720	387747	0.5	0
106	calf 045	7	1	0	935067	711720	3	1
107	CVB307	14	1	0	3.05685e+06	2.60779e+06	7	1
108	CVB315	14	1	0	842680	494107	3	1
109	calf 045	14	1	0	1.25185e+06	1.52487e+06	7	1
110	calf 045	154	1	0	2872200	1.99059e+06	7	1
111	5380	47	1	0	1.16204e+07	11775280	7	1
112	CVB265	0	0	0	1300720	548040	7	1	FP
113	CVB268	0	0	0	917573	493147	1	0
114	CVB315	28	1	0	2.68041e+06	1930240	1	0	FN
115	CVB315	0	0	0	807360	263013	2	1	FP
116	5375	60	1	0	6.39387e+06	7057120	7	1
117	CVB215		0	1	792413	565187	0	0
118	CVB280	28	1	0	2.46915e+06	2110320	7	1
